# Supplementary material for: Scheelite-type NaEr(MoO4)2
Source: Acta Crystallogr Sect E Struct Rep Online. 2010 Apr 10;66(Pt 5):i36. doi: 10.1107/S160053681001264X (PMC2979262; doi:10.1107/S160053681001264X)
Supplement: Supplementary file 1 [file e-66-00i36-sup1.cif]

##############################################################################
###                                                                        ###
###        Electronic paper (Acta Crystallographica Section E)             ###
###                                                                        ###
##############################################################################
#                                                                            #
# This CIF contains the data in a paper accepted for publication in Acta     #
# Crystallographica Section E. It conforms to the requirements of Notes      #
# for Authors for Section E, and has been peer reviewed under the auspices   #
# of the IUCr Commission on Journals.                                        #
#                                                                            #
# Full details of the Crystallographic Information File format               #
# are given in the paper "The Crystallographic Information File (CIF):       #
# a New Standard Archive File for Crystallography" by S. R. Hall, F. H.      #
# Allen and I. D. Brown [Acta Cryst. (1991), A47, 655-685].                  #
#                                                                            #
# The current version of the core CIF dictionary is obtainable from          #
# ftp://ftp.iucr.org/pub/cif_core.dic. The current version number is 2.4.    #
#                                                                            #
# Software is freely available for graphical display of the structure(s) in  #
# this CIF.  For information consult the CIF home page http://www.iucr.org/  #
# cif/home.html                                                              #
#                                                                            #
# This file may be used for bona fide research purposes within the           #
# scientific community so long as proper attribution is given to the journal # 
# article from which it was obtained.                                        #
#                                                                            #
##############################################################################
                                             
data_I
_audit_creation_method     SHELXL-97
_chemical_name_systematic
;
Sodium erbium bis(molybdate)
;
_chemical_name_common     ?
_chemical_formula_moiety     'Er Mo2 Na O8'
_chemical_formula_sum     'Er Mo2 Na O8'
_chemical_formula_iupac     'Na Er (Mo1 O4)2'
_chemical_formula_weight     510.13
_chemical_melting_point     ?
_symmetry_cell_setting     tetragonal
_symmetry_space_group_name_H-M     'I 41/a'
_symmetry_space_group_name_Hall     '-I 4ad'
loop_
    _symmetry_equiv_pos_as_xyz
    'x, y, z'
    '-y+3/4, x+1/4, z+1/4'
    '-x, -y+1/2, z'
    'y+1/4, -x+1/4, z+1/4'
    'x+1/2, y+1/2, z+1/2'
    '-y+5/4, x+3/4, z+3/4'
    '-x+1/2, -y+1, z+1/2'
    'y+3/4, -x+3/4, z+3/4'
    '-x, -y, -z'
    'y-3/4, -x-1/4, -z-1/4'
    'x, y-1/2, -z'
    '-y-1/4, x-1/4, -z-1/4'
    '-x+1/2, -y+1/2, -z+1/2'
    'y-1/4, -x+1/4, -z+1/4'
    'x+1/2, y, -z+1/2'
    '-y+1/4, x+1/4, -z+1/4'
_cell_length_a     5.1816(8)
_cell_length_b     5.1816(8)
_cell_length_c     11.288(3)
_cell_angle_alpha     90.00
_cell_angle_beta     90.00
_cell_angle_gamma     90.00
_cell_volume     303.07(11)
_cell_formula_units_Z     2
_cell_measurement_reflns_used     365
_cell_measurement_theta_min     4.3276
_cell_measurement_theta_max     27.2609
_cell_measurement_temperature     173(2)
_exptl_crystal_description     'Prism'
_exptl_crystal_colour     'red'
_exptl_crystal_size_max     0.0800
_exptl_crystal_size_mid     0.0400
_exptl_crystal_size_min     0.0400
_exptl_crystal_density_diffrn     5.590
_exptl_crystal_density_meas     ?
_exptl_crystal_density_method     'not measured'
_exptl_crystal_F_000     454
_exptl_absorpt_coefficient_mu     17.868
_exptl_absorpt_correction_type     'multi-scan'
_exptl_absorpt_process_details
;
(rescaled <i>SADABS</i>; Sheldrick, 1997)
;
_exptl_absorpt_correction_T_min     0.263
_exptl_absorpt_correction_T_max     0.489
_diffrn_ambient_temperature     173(2)
_diffrn_radiation_type     MoK\a
_diffrn_radiation_wavelength     0.71073
_diffrn_radiation_source     'fine-focus sealed tube'
_diffrn_radiation_monochromator     'confocal'
_diffrn_measurement_device_type     'Rigaku Saturn70 CCD diffractometer'
_diffrn_measurement_method     '\w scans'
_diffrn_detector_area_resol_mean     28.5714
_diffrn_reflns_number     520
_diffrn_reflns_av_R_equivalents     0.0257
_diffrn_reflns_av_sigmaI/netI     0.0241
_diffrn_reflns_theta_min     4.33
_diffrn_reflns_theta_max     27.49
_diffrn_reflns_theta_full     27.49
_diffrn_measured_fraction_theta_max     0.983
_diffrn_measured_fraction_theta_full     0.983
_diffrn_reflns_limit_h_min     -2
_diffrn_reflns_limit_h_max     6
_diffrn_reflns_limit_k_min     -5
_diffrn_reflns_limit_k_max     6
_diffrn_reflns_limit_l_min     -14
_diffrn_reflns_limit_l_max     14
_diffrn_standards_number     0
_diffrn_standards_interval_count     .
_diffrn_standards_interval_time     .
_diffrn_standards_decay_%     ?
_refine_special_details
;
Refinement of <i>F</i>^2^ against ALL reflections. The weighted <i>R</i>-factor
wR and goodness of fit <i>S</i> are based on <i>F</i>^2^, conventional
<i>R</i>-factors <i>R</i> are based on <i>F</i>, with <i>F</i> set to zero for
negative <i>F</i>^2^. The threshold expression of <i>F</i>^2^ >
\s(<i>F</i>^2^) is used only for calculating <i>R</i>-factors(gt) etc. and is
not relevant to the choice of reflections for refinement. <i>R</i>-factors
based on <i>F</i>^2^ are statistically about twice as large as those based on
<i>F</i>, and <i>R</i>- factors based on ALL data will be even larger.
;
_reflns_number_total     172
_reflns_number_gt     106
_reflns_threshold_expression     'I>2\s(I)'
_refine_ls_structure_factor_coef     Fsqd
_refine_ls_matrix_type     full
_refine_ls_R_factor_all     0.0380
_refine_ls_R_factor_gt     0.0323
_refine_ls_wR_factor_gt     0.0848
_refine_ls_wR_factor_ref     0.0885
_refine_ls_goodness_of_fit_ref     0.840
_refine_ls_restrained_S_all     0.840
_refine_ls_number_reflns     172
_refine_ls_number_parameters     15
_refine_ls_number_restraints     0
_refine_ls_number_constraints     9
_refine_ls_hydrogen_treatment     .
_refine_ls_weighting_scheme     calc
_refine_ls_weighting_details
       'calc w=1/[\s\^2\^(Fo\^2\^)+(0.0639P)\^2\^] where P=(Fo\^2\^+2Fc\^2\^)/3'
_atom_sites_solution_hydrogens     .
_atom_sites_solution_primary     direct
_atom_sites_solution_secondary     difmap
_refine_ls_shift/su_max     0.000
_refine_ls_shift/su_mean     0.000
_refine_diff_density_max     1.122
_refine_diff_density_min     -1.145
_refine_ls_extinction_method     '<i>SHELXL97</i> (Sheldrick, 2008)'
_refine_ls_extinction_coef     0.055(5)
_refine_ls_extinction_expression
                                  'Fc^*^=kFc[1+0.001xFc^2^\l^3^/sin(2\q)]^-1/4^'
loop_
    _atom_type_symbol
    _atom_type_description
    _atom_type_scat_dispersion_real
    _atom_type_scat_dispersion_imag
    _atom_type_scat_source
    'O' 'O' 0.0106 0.0060
                         'International Tables Vol C Tables 4.2.6.8 and 6.1.1.4'
    'Na' 'Na' 0.0362 0.0249
                         'International Tables Vol C Tables 4.2.6.8 and 6.1.1.4'
    'Mo' 'Mo' -1.6832 0.6857
                         'International Tables Vol C Tables 4.2.6.8 and 6.1.1.4'
    'Er' 'Er' -0.2586 4.9576
                         'International Tables Vol C Tables 4.2.6.8 and 6.1.1.4'
_computing_data_collection     '<i>CrystalClear</i> (Rigaku, 2004)'
_computing_cell_refinement     '<i>CrystalClear</i> (Rigaku, 2004)'
_computing_data_reduction     '<i>CrystalClear</i> (Rigaku, 2004)'
_computing_structure_solution
;
<i>SHELXS97</i> (Sheldrick, 2008) and <i>PLATON</i> (Spek, 2009)
;
_computing_structure_refinement     '<i>SHELXL97</i> (Sheldrick, 2008)'
_computing_molecular_graphics     '<i>DIAMOND</i> (Brandenburg, 2004)'
_computing_publication_material     '<i>SHELXTL</i> (Sheldrick, 2008)'
loop_
    _atom_site_type_symbol
    _atom_site_label
    _atom_site_fract_x
    _atom_site_fract_y
    _atom_site_fract_z
    _atom_site_U_iso_or_equiv
    _atom_site_adp_type
    _atom_site_calc_flag
    _atom_site_refinement_flags
    _atom_site_occupancy
    _atom_site_disorder_assembly
    _atom_site_disorder_group
    Er Er1 0.0000 0.2500 0.1250 0.0081(5) Uani d SP 0.50 . .
    Na Na1 0.0000 0.2500 0.1250 0.0081(5) Uani d SP 0.50 . .
    Mo Mo1 0.5000 0.7500 0.1250 0.0086(5) Uani d S 1 . .
    O O1 0.2568(6) 0.5968(6) 0.0397(3) 0.0204(12) Uani d . 1 . .
loop_
    _atom_site_aniso_label
    _atom_site_aniso_U_11
    _atom_site_aniso_U_22
    _atom_site_aniso_U_33
    _atom_site_aniso_U_12
    _atom_site_aniso_U_13
    _atom_site_aniso_U_23
    Er1 0.0070(6) 0.0070(6) 0.0102(8) 0.000 0.000 0.000
    Na1 0.0070(6) 0.0070(6) 0.0102(8) 0.000 0.000 0.000
    Mo1 0.0067(6) 0.0067(6) 0.0124(8) 0.000 0.000 0.000
    O1 0.025(2) 0.017(2) 0.019(2) 0.0012(15) -0.0045(14) -0.0007(17)
_geom_special_details
;
All esds (except the esd in the dihedral angle between two l.s. planes) are
estimated using the full covariance matrix. The cell esds are taken into
account individually in the estimation of esds in distances, angles and
torsion angles; correlations between esds in cell parameters are only used
when they are defined by crystal symmetry. An approximate (isotropic)
treatment of cell esds is used for estimating esds involving l.s. planes.
;
loop_
    _geom_bond_atom_site_label_1
    _geom_bond_atom_site_label_2
    _geom_bond_site_symmetry_2
    _geom_bond_distance
    _geom_bond_publ_flag
    Er1 O1 2 2.420(4) ?
    Er1 O1 4_455 2.420(4) ?
    Er1 O1 9_565 2.420(4) ?
    Er1 O1 11 2.420(4) ?
    Er1 O1 14 2.435(3) ?
    Er1 O1 16 2.435(3) ?
    Er1 O1 . 2.435(3) ?
    Er1 O1 3 2.435(3) ?
    Mo1 O1 14_565 1.774(4) ?
    Mo1 O1 16_655 1.774(4) ?
    Mo1 O1 . 1.774(4) ?
    Mo1 O1 3_665 1.774(4) ?
    O1 Na1 9_565 2.420(4) ?
    O1 Er1 9_565 2.420(4) ?
loop_
    _geom_angle_atom_site_label_1
    _geom_angle_atom_site_label_2
    _geom_angle_atom_site_label_3
    _geom_angle_site_symmetry_1
    _geom_angle_site_symmetry_3
    _geom_angle
    _geom_angle_publ_flag
    O1 Er1 O1 2 4_455 79.63(16) ?
    O1 Er1 O1 2 9_565 126.16(10) ?
    O1 Er1 O1 4_455 9_565 126.16(10) ?
    O1 Er1 O1 2 11 126.16(10) ?
    O1 Er1 O1 4_455 11 126.16(10) ?
    O1 Er1 O1 9_565 11 79.62(16) ?
    O1 Er1 O1 2 14 75.78(12) ?
    O1 Er1 O1 4_455 14 68.76(7) ?
    O1 Er1 O1 9_565 14 152.76(16) ?
    O1 Er1 O1 11 14 73.67(7) ?
    O1 Er1 O1 2 16 68.76(7) ?
    O1 Er1 O1 4_455 16 75.78(12) ?
    O1 Er1 O1 9_565 16 73.67(7) ?
    O1 Er1 O1 11 16 152.76(16) ?
    O1 Er1 O1 14 16 133.38(18) ?
    O1 Er1 O1 2 . 73.67(7) ?
    O1 Er1 O1 4_455 . 152.76(16) ?
    O1 Er1 O1 9_565 . 75.78(12) ?
    O1 Er1 O1 11 . 68.76(7) ?
    O1 Er1 O1 14 . 99.01(7) ?
    O1 Er1 O1 16 . 99.01(7) ?
    O1 Er1 O1 2 3 152.76(16) ?
    O1 Er1 O1 4_455 3 73.67(7) ?
    O1 Er1 O1 9_565 3 68.76(7) ?
    O1 Er1 O1 11 3 75.78(12) ?
    O1 Er1 O1 14 3 99.01(7) ?
    O1 Er1 O1 16 3 99.01(7) ?
    O1 Er1 O1 . 3 133.38(18) ?
    O1 Er1 Er1 2 13 38.03(7) ?
    O1 Er1 Er1 4_455 13 69.88(9) ?
    O1 Er1 Er1 9_565 13 159.67(8) ?
    O1 Er1 Er1 11 13 101.19(8) ?
    O1 Er1 Er1 14 13 37.75(8) ?
    O1 Er1 Er1 16 13 101.99(9) ?
    O1 Er1 Er1 . 13 85.52(9) ?
    O1 Er1 Er1 3 13 131.38(8) ?
    O1 Er1 Na1 2 13 38.03(7) ?
    O1 Er1 Na1 4_455 13 69.88(9) ?
    O1 Er1 Na1 9_565 13 159.67(8) ?
    O1 Er1 Na1 11 13 101.19(8) ?
    O1 Er1 Na1 14 13 37.75(8) ?
    O1 Er1 Na1 16 13 101.99(9) ?
    O1 Er1 Na1 . 13 85.52(9) ?
    O1 Er1 Na1 3 13 131.38(8) ?
    O1 Mo1 O1 14_565 16_655 114.2(2) ?
    O1 Mo1 O1 14_565 . 107.15(11) ?
    O1 Mo1 O1 16_655 . 107.15(11) ?
    O1 Mo1 O1 14_565 3_665 107.15(11) ?
    O1 Mo1 O1 16_655 3_665 107.15(11) ?
    O1 Mo1 O1 . 3_665 114.2(2) ?
data_global
_journal_date_recd_electronic     2010-03-06
_journal_date_accepted     2010-04-05
_journal_name_full     'Acta Crystallographica, Section E'
_journal_year     2010
_journal_volume     66
_journal_issue      5
_journal_page_first     i36
_journal_page_last     i36
_journal_paper_category     QI
_journal_coeditor_code     FB2187
_publ_contact_author_name     'Dan Zhao'
_publ_contact_author_address
;
Department of Physics and Chemistry, Henan Polytechnic University, Jiaozuo,
 Henan 454000, People's Republic of China
;
_publ_contact_author_email     'iamzd@hpu.edu.cn'
_publ_contact_author_fax     ?
_publ_contact_author_phone     ?
_publ_section_title
;
Scheelite-type NaEr(MoO~4~)~2~
;
loop_
    _publ_author_name
    _publ_author_footnote
    _publ_author_address
    'Zhao, Dan' .
;
Department of Physics and Chemistry, Henan Polytechnic University, Jiaozuo,
Henan 454000, People's Republic of China
;
    'Li, Feifei' .
;
Department of Physics and Chemistry, Henan Polytechnic University, Jiaozuo,
Henan 454000, People's Republic of China
;
    'Cheng, Wendan' .
;
State Key Laboratory of Structural Chemistry,
Fujian Institute of Research on the Structure of Matter,
Chinese Academy of Sciences, Fuzhou, Fujian 350002,
People's Republic of China
;
    'Zhang, Hao' .
;
State Key Laboratory of Structural Chemistry,
Fujian Institute of Research on the Structure of Matter,
Chinese Academy of Sciences, Fuzhou, Fujian 350002,
People's Republic of China
;
