# Supplementary material for: Scheelite-type NaEr(MoO4)2
Source: Acta Crystallogr Sect E Struct Rep Online. 2010 Apr 10;66(Pt 5):i36. doi: 10.1107/S160053681001264X (PMC2979262; doi:10.1107/S160053681001264X)
Supplement: Supplementary file 2 [file e-66-00i36-Isup2.hkl]

# 
# h,k,l, Fc-squared, Fo-squared, sigma(Fo-squared) and status flag 
# 
data_I
_shelx_title ' a in I4(1)/a' 
_shelx_refln_list_code          4 
_shelx_F_calc_maximum      267.20 
_exptl_crystal_F_000       454.00 
_reflns_d_resolution_high  0.7699 
 
loop_ 
 _symmetry_equiv_pos_as_xyz 
 'x, y, z' 
 '-y+3/4, x+1/4, z+1/4' 
 '-x, -y+1/2, z' 
 'y+1/4, -x+1/4, z+1/4' 
 'x+1/2, y+1/2, z+1/2' 
 '-y+5/4, x+3/4, z+3/4' 
 '-x+1/2, -y+1, z+1/2' 
 'y+3/4, -x+3/4, z+3/4' 
 '-x, -y, -z' 
 'y-3/4, -x-1/4, -z-1/4' 
 'x, y-1/2, -z' 
 '-y-1/4, x-1/4, -z-1/4' 
 '-x+1/2, -y+1/2, -z+1/2' 
 'y-1/4, -x+1/4, -z+1/4' 
 'x+1/2, y, -z+1/2' 
 '-y+1/4, x+1/4, -z+1/4' 
 
_cell_length_a     5.1816 
_cell_length_b     5.1816 
_cell_length_c    11.2880 
_cell_angle_alpha  90.000 
_cell_angle_beta   90.000 
_cell_angle_gamma  90.000 
 
_shelx_F_squared_multiplier     1.000 
 
loop_ 
 _refln_index_h 
 _refln_index_k 
 _refln_index_l 
 _refln_F_squared_calc 
 _refln_F_squared_meas 
 _refln_F_squared_sigma 
 _refln_observed_status 
   0   2   0    38650.49    35303.37    361.25 o 
   2   2   0    59259.31    71269.78    543.04 o 
  -2   4   0    30325.69    31023.95    699.12 o 
   0   4   0    33275.14    34277.63   1074.97 o 
   2   4   0    29070.95    29994.64   1281.18 o 
   4   4   0    14011.45    16061.03    584.60 o 
  -2   6   0    12406.09    12408.88    462.97 o 
   0   6   0    16157.76    14801.03    883.09 o 
   2   6   0    13496.06    15264.71    350.21 o 
   0   1   1      146.20      147.76     14.15 o 
  -1   2   1      687.57      798.23     37.33 o 
   1   2   1     2049.16     1981.76     76.14 o 
  -2   3   1      511.39      478.76     34.33 o 
   0   3   1      258.58      284.40     26.04 o 
   2   3   1      372.01      327.23     24.42 o 
  -3   4   1       34.31       28.87     10.91 o 
  -1   4   1      224.61      218.04     32.61 o 
   1   4   1      108.53      117.70     31.26 o 
   3   4   1      200.93      240.11     31.85 o 
  -4   5   1       23.15       11.20     20.47 o 
  -2   5   1      198.72      256.79     44.52 o 
   0   5   1       20.02       19.36     19.10 o 
   2   5   1       56.37       69.49     30.37 o 
   4   5   1       77.86       61.59     71.64 o 
  -1   6   1       75.69       69.05     47.16 o 
   1   6   1       23.19       17.89     15.50 o 
   1   1   2    71396.00    71065.89   1158.93 o 
   0   2   2      504.48      620.79     65.00 o 
   2   2   2       21.52       18.80     12.90 o 
  -1   3   2    46471.93    46232.20    409.23 o 
   1   3   2    35805.50    39731.09    303.82 o 
   3   3   2    28858.71    28510.03    252.94 o 
  -2   4   2      152.74      173.86     25.27 o 
   0   4   2      827.60      771.00     42.51 o 
   2   4   2      339.87      334.25     30.15 o 
   4   4   2        3.03       55.04     70.84 o 
  -3   5   2    17196.37    15589.90    259.94 o 
  -1   5   2    18180.26    21567.44    795.15 o 
   1   5   2    24495.16    25220.17    297.70 o 
   3   5   2    15299.98    16120.89    917.27 o 
  -2   6   2       61.96       77.39     57.93 o 
   0   6   2      215.72      274.29     35.59 o 
   2   6   2      105.91      113.15     56.59 o 
   0   1   3      238.85      219.99     14.68 o 
  -1   2   3     1820.81     1864.19     32.74 o 
   1   2   3       83.23       76.78     11.16 o 
  -2   3   3       46.64       50.69     17.74 o 
   0   3   3      412.51      419.64     27.39 o 
   2   3   3      517.25      493.11     26.00 o 
  -3   4   3      339.53      331.61     42.10 o 
  -1   4   3      173.10      207.75     24.65 o 
   1   4   3       69.80       67.08     26.11 o 
   3   4   3       65.57       55.55     43.47 o 
  -4   5   3       22.46       18.44     19.27 o 
  -2   5   3       29.71       34.04     24.53 o 
   0   5   3       37.97      161.01     77.00 o 
   2   5   3      104.42      114.67     40.75 o 
   4   5   3       26.37       25.64     23.06 o 
  -1   6   3       22.86        8.07     19.84 o 
   1   6   3       75.64       54.76     82.14 o 
   0   0   4    43382.20    32033.65    349.06 o 
   1   1   4     2852.04     3050.90     41.73 o 
   0   2   4    61198.57    66208.37    352.22 o 
   2   2   4    35931.82    36508.45    407.51 o 
  -1   3   4       96.88       94.42      8.95 o 
   1   3   4      119.92      113.24     17.06 o 
   3   3   4       40.18       44.53     26.49 o 
  -2   4   4    21982.03    22172.94    298.45 o 
   0   4   4    26940.66    26786.51    340.58 o 
   2   4   4    22694.61    21921.50    476.12 o 
   4   4   4    17846.44    17948.99    504.75 o 
  -3   5   4      117.76       95.30     37.89 o 
  -1   5   4       15.92       26.68     20.47 o 
   1   5   4        3.96        7.17     10.85 o 
   3   5   4       68.72       53.84     46.26 o 
  -2   6   4    13668.03    14091.71    431.42 o 
   0   6   4    14011.46    13755.78    307.31 o 
   2   6   4    12896.27    13136.76    368.17 o 
   0   1   5      672.39      695.54     24.12 o 
  -1   2   5       31.06       42.36     24.14 o 
   1   2   5      290.87      319.12     29.79 o 
  -2   3   5      756.57      697.13     49.61 o 
   0   3   5      315.09      300.24     29.19 o 
   2   3   5      273.73      258.86     36.52 o 
  -3   4   5       29.72       27.74     21.71 o 
  -1   4   5      116.36       89.88     26.75 o 
   1   4   5      185.27      174.68     26.56 o 
   3   4   5       99.91       95.01     79.53 o 
  -2   5   5       23.02       21.22     19.27 o 
   0   5   5       49.95       43.68     28.17 o 
   2   5   5       37.37       37.01     30.30 o 
  -1   6   5       36.68       15.44     26.15 o 
   1   6   5       17.09       10.08     20.74 o 
   1   1   6    41924.75    41555.63    417.35 o 
   0   2   6        1.62        2.02      4.33 o 
   2   2   6        2.66        6.02      9.17 o 
  -1   3   6    23119.57    22558.14    475.39 o 
   1   3   6    36282.47    39589.82    289.43 o 
   3   3   6    20192.20    18799.26    540.97 o 
  -2   4   6        0.08       11.77     15.29 o 
   0   4   6        3.27        8.80     12.49 o 
   2   4   6        5.13        6.62     11.97 o 
   4   4   6        0.78        1.91     15.85 o 
  -1   5   6    20934.36    20580.35    327.57 o 
   1   5   6    11714.62    10209.57    277.73 o 
   3   5   6    14778.29    13291.07    351.85 o 
   0   6   6        0.66        4.34     13.04 o 
   0   1   7      421.79      414.25     21.32 o 
  -1   2   7       37.81       39.86      7.49 o 
   1   2   7       81.33       96.07     25.07 o 
  -2   3   7      452.25      461.42     42.24 o 
   0   3   7      141.94      145.02     17.25 o 
   2   3   7      248.95      219.26     40.85 o 
  -3   4   7       37.84       32.82     18.12 o 
  -1   4   7      131.12      139.08     40.09 o 
   1   4   7      125.64      137.20     33.80 o 
   3   4   7       85.12       64.03     33.41 o 
  -2   5   7       17.03       11.35     20.51 o 
   0   5   7       27.34       53.61     47.57 o 
   2   5   7       32.06       39.17     45.10 o 
   0   0   8    26806.36    24850.58    397.00 o 
   1   1   8      935.15      870.26     40.34 o 
   0   2   8    31220.32    33196.52    298.67 o 
   2   2   8    22131.39    21205.16    509.64 o 
  -1   3   8       40.79       29.64     15.89 o 
   1   3   8       55.99       56.42     30.19 o 
   3   3   8       24.56       20.51     16.60 o 
  -2   4   8    15292.66    15413.54    373.16 o 
   0   4   8    17531.15    16454.66    349.62 o 
   2   4   8    15268.72    14238.09    247.10 o 
  -1   5   8       13.89        9.89     20.66 o 
   1   5   8        1.82        5.51     25.83 o 
   0   1   9       25.90       32.19     12.26 o 
  -1   2   9      501.43      495.65     44.90 o 
   1   2   9       22.26       15.94     18.68 o 
  -2   3   9       19.89       14.99     19.02 o 
   0   3   9      225.80      205.97     27.97 o 
   2   3   9      137.42      111.03     50.72 o 
  -3   4   9      146.60      183.45     33.71 o 
  -1   4   9       63.35       65.55     28.23 o 
   1   4   9       42.35       34.33     31.23 o 
   3   4   9       47.11       31.80     25.15 o 
   0   5   9       20.47       15.76     34.37 o 
   1   1  10    21357.36    21826.99    283.04 o 
   0   2  10       46.67       48.49     26.75 o 
   2   2  10        0.53        3.33      7.06 o 
  -1   3  10    17547.49    17949.33    408.11 o 
   1   3  10    14011.14    13528.68    581.95 o 
   3   3  10    13268.88    12789.36    267.13 o 
  -2   4  10       46.40       56.85     29.41 o 
   0   4  10      165.44      172.81     43.93 o 
   2   4  10       64.62       27.08     47.42 o 
   0   1  11       21.10       25.12     15.70 o 
  -1   2  11       21.17       22.80     17.76 o 
   1   2  11      272.73      285.06     32.24 o 
  -2   3  11       79.25       72.94     41.88 o 
   0   3  11       88.76       94.72     40.99 o 
   2   3  11       76.11       70.37     73.09 o 
  -1   4  11       45.34       25.91     35.65 o 
   1   4  11       20.82        8.80     14.94 o 
   0   0  12    21631.79    24322.00    505.87 o 
   1   1  12        6.55        7.84      8.74 o 
   0   2  12    10775.61    11303.43    393.40 o 
   2   2  12    13621.19    14212.06    294.57 o 
  -1   3  12        0.03        9.24     20.73 o 
   1   3  12        0.49       -0.26     19.49 o 
   0   1  13       26.71       49.04     25.42 o 
  -1   2  13       32.41       20.41     24.97 o 
   1   2  13      180.66      190.52     42.36 o 
   0   3  13       41.45       33.39     34.79 o 
   1   1  14     9870.80    10125.36    457.56 o 
   0   2  14       21.00       17.82     20.58 o 
                                                 
